# Supplementary material for: NRF3 activates mTORC1 arginine-dependently for cancer cell viability
Source: iScience. 2023 Jan 25;26(2):106045. doi: 10.1016/j.isci.2023.106045 (PMC9932127; doi:10.1016/j.isci.2023.106045)
Supplement: Table S1. Metabolomics data of HCT116-siCtrl and siNRF3 cells, related to Figure 5 [file mmc2.xlsx]

## Sheet: Table S1
Table S1. Metabolomics data of HCT116-siCtrl and siNRF3 cells, related to Figure 5
Match	HMDB	PubChem	KEGG	HCT116-siCtrl#1	HCT116-siCtrl#2	HCT116-siCtrl#3	HCT116-siNRF3#1	HCT116-siNRF3#2	HCT116-siNRF3#3
Adenosine triphosphate	HMDB0000538	5957	C00002	1.7	1.2	3.6	2.7	3.5	3.6
NAD	HMDB0000902	5893	C00003	0.94	0.85	1.1	1.2	1.2	1.6
NADH	HMDB0001487	928	C00004	0.095	0.1	0.099	0.19	0.11	0.15
NADPH	HMDB0000221	22833512	C00005	0.032	0.027	0.066	0.025	0.037	0.045
NADP	HMDB0000217	5886	C00006	0.011	0.011	0.027	0.012	0.026	0.024
ADP	HMDB0001341	6022	C00008	0.42	0.32	0.52	0.57	0.68	0.68
Coenzyme A	HMDB0001423	87642	C00010	0.01	0.0053	0.013	N.D.	N.D.	0.012
Uridine 5'-diphosphate	HMDB0000295	6031	C00015	0.055	0.037	0.064	0.084	0.09	0.094
FAD	HMDB0001248	643975	C00016	0.014	0.011	0.018	0.023	0.032	0.03
S-Adenosylmethionine	HMDB0001185	16757548	C00019	0.078	0.058	0.09	0.099	0.18	0.19
Adenosine monophosphate	HMDB0000045	6083	C00020	0.075	0.088	0.073	0.17	0.14	0.17
Pyruvic acid	HMDB0000243	1060	C00022	0.63	0.64	0.66	0.53	0.53	0.55
Acetyl-CoA	HMDB0001206	444493	C00024	0.0042	0.0055	0.0099	0.01	0.01	0.012
L-Glutamic acid	HMDB0000148	33032	C00025	52	48	44	64	57	71
Oxoglutaric acid	HMDB0000208	51	C00026	0.81	0.75	0.8	1.1	0.92	1.2
Uridine diphosphate glucose	HMDB0000286	53477679	C00029	0.35	0.26	0.42	0.4	0.37	0.49
D-Glucose	HMDB0000122	5793	C00031	0.44	0.47	0.42	0.8	0.81	0.78
Guanosine diphosphate	HMDB0001201	8977	C00035	0.038	0.024	0.058	0.065	0.092	0.091
Glycine	HMDB0000123	750	C00037	20	18	19	18	20	23
L-Alanine	HMDB0000161	5950	C00041	4.7	4	4.1	4.6	5.2	6.4
Succinic acid	HMDB0000254	1110	C00042	0.18	0.18	0.21	0.28	0.42	0.4
Uridine diphosphate-N-acetylglucosamine	HMDB0000290	9547196	C00043	0.74	0.65	0.94	0.93	1.1	1.3
Guanosine triphosphate	HMDB0001273	6830	C00044	0.095	0.057	0.23	0.18	0.37	0.3
L-Lysine	HMDB0000182	5962	C00047	0.8	0.66	0.57	1	1.2	1.6
L-Aspartic acid	HMDB0000191	5960	C00049	4.4	4.4	4.2	2.5	2.5	2.8
Glutathione	HMDB0062697	745	C00051	1.1	0.76	2	1.1	0.42	1.6
Cytidine monophosphate	HMDB0000095	8117	C00055	0.012	0.014	0.013	0.035	0.027	0.031
L-Arginine	HMDB0000517	6322	C00062	0.29	0.23	0.18	0.3	0.35	0.44
Cytidine triphosphate	HMDB0000082	6176	C00063	0.11	0.082	0.24	0.21	0.3	0.26
L-Glutamine	HMDB0000641	5961	C00064	51	43	37	53	46	67
L-Serine	HMDB0000187	5951	C00065	10	9	8.8	11	11	14
L-Methionine	HMDB0000696	6137	C00073	1.3	1.1	0.89	1.5	1.2	1.8
Phosphoenolpyruvic acid	HMDB0000263	1005	C00074	0.034	0.024	0.042	0.053	0.04	0.06
Uridine triphosphate	HMDB0000285	6133	C00075	0.44	0.32	0.79	0.64	0.86	0.86
Ornithine	HMDB0000214	6262	C00077	0.041	0.035	0.033	0.051	0.088	0.12
L-Tryptophan	HMDB0000929	6305	C00078	0.33	0.29	0.24	0.49	0.41	0.56
L-Phenylalanine	HMDB0000159	6140	C00079	2.2	1.8	1.5	2.6	2.2	3.3
L-Tyrosine	HMDB0000158	6057	C00082	2.4	2	1.6	3.1	2.6	3.7
Fructose 6-phosphate	HMDB0000124	69507	C00085	0.017	0.018	0.017	0.047	0.038	0.047
Urea	HMDB0000294	2447	C00086	3.4	3.6	3	5.6	8.1	5.6
Glycerol 3-phosphate	HMDB0000126	439162	C00093	0.46	0.38	0.53	0.92	0.97	1.2
Guanosine diphosphate mannose	HMDB0001163	18396	C00096	0.0041	N.D.	N.D.	0.0084	N.D.	0.01
Beta-Alanine	HMDB0000056	239	C00099	1.2	1.1	1.1	1.4	1.4	1.7
Glucose 1-phosphate	HMDB0001586	439165	C00103	0.13	0.13	0.13	0.25	0.22	0.24
Uridine 5'-monophosphate	HMDB0000288	6030	C00105	0.11	0.081	0.075	0.15	0.1	0.13
Dihydroxyacetone phosphate	HMDB0001473	668	C00111	0.14	0.27	0.23	0.74	0.56	0.7
CDP	HMDB0001546	6132	C00112	0.014	0.011	0.02	0.03	0.025	0.031
Choline	HMDB0000097	305	C00114	0.47	0.37	0.53	0.72	1	1.2
D-Ribose 5-phosphate	HMDB0001548	439167	C00117	0.016	0.025	0.023	0.063	0.047	0.043
Fumaric acid	HMDB0000134	444972	C00122	0.47	0.43	0.35	0.43	0.37	0.42
L-Leucine	HMDB0000687	6106	C00123	4.5	3.8	3	5.2	4.2	6.3
Oxidized glutathione	HMDB0003337	975	C00127	4.6	4.3	4.3	4.9	5.3	5.7
Cytidine monophosphate N-acetylneuraminic acid	HMDB0001176	448209	C00128	0.052	0.042	0.077	0.081	0.07	0.083
Inosinic acid	HMDB0000175	8582	C00130	0.014	0.019	0.015	0.028	0.022	0.031
Deoxyadenosine triphosphate	HMDB0001532	15993	C00131	0.012	0.0073	0.018	0.024	0.023	0.032
Putrescine	HMDB0001414	1045	C00134	0.073	0.037	0.039	0.026	0.072	0.076
L-Histidine	HMDB0000177	6274	C00135	1.1	0.88	0.79	1.3	1.1	1.6
Alpha-ketoisovaleric acid	HMDB0000019	49	C00141	0.023	0.022	0.031	0.039	0.05	0.059
Guanosine monophosphate	HMDB0001397	6804	C00144	0.02	0.021	0.021	0.047	0.046	0.048
Adenine	HMDB0000034	190	C00147	0.0094	0.01	0.012	0.02	0.028	0.032
L-Proline	HMDB0000162	145742	C00148	3.5	3.2	3.8	4.3	4.9	5.7
L-Malic acid	HMDB0000156	222656	C00149	1.4	1.3	1.3	1.6	1.2	1.5
L-Asparagine	HMDB0000168	6267	C00152	0.56	0.51	0.56	0.68	0.75	0.92
Niacinamide	HMDB0001406	936	C00153	0.026	0.014	0.011	0.021	0.018	0.023
Citric acid	HMDB0000094	311	C00158	0.62	0.51	0.86	1.1	1.1	1.2
Glycolate	NA	3460	C00160	0.3	0.3	0.24	0.52	0.46	0.49
Uridine diphosphate glucuronic acid	HMDB0000935	17473	C00167	0.057	0.053	0.19	0.084	0.12	0.15
5'-Methylthioadenosine	HMDB0001173	439176	C00170	0.0094	0.01	0.011	N.D.	0.019	0.019
L-Valine	HMDB0000883	6287	C00183	3.6	3	2.5	4.3	3.6	5.1
L-Lactic acid	HMDB0000190	61503	C00186	18	15	18	24	32	27
L-Threonine	HMDB0000167	6288	C00188	8.7	7.5	6.3	9.9	8.6	13
D-Ribulose 5-phosphate	HMDB0000618	439184	C00199	0.036	0.049	0.045	0.15	0.093	0.1
Sarcosine	HMDB0000271	1088	C00213	0.028	0.032	0.03	0.045	0.046	0.042
Thymidine	HMDB0000273	5789	C00214	0.48	0.36	0.58	0.78	1.1	1.1
Adenosine phosphosulfate	HMDB0001003	10238	C00224	N.D.	N.D.	0.0031	0.0091	0.0081	N.D.
Ketoleucine	HMDB0000695	70	C00233	0.043	0.05	0.071	0.054	0.075	0.11
Taurine	HMDB0000251	1123	C00245	0.6	0.63	0.45	0.63	0.5	0.69
Hypoxanthine	HMDB0000157	790	C00262	N.D.	N.D.	0.017	N.D.	0.028	N.D.
dGTP	HMDB0001440	65103	C00286	0.017	0.017	N.D.	0.042	0.046	0.048
Orotic acid	HMDB0000226	967	C00295	N.D.	N.D.	N.D.	N.D.	0.08	N.D.
Creatine	HMDB0000064	586	C00300	5	4.3	5.6	8.2	9.7	11
Adenosine diphosphate ribose	HMDB0001178	33576	C00301	0.013	0.0098	0.0096	0.016	0.016	0.017
Citicoline	HMDB0001413	13804	C00307	0.017	0.011	0.016	0.022	0.024	0.026
Isocitric acid	HMDB0000193	1198	C00311	0.023	0.02	0.029	0.047	0.043	0.053
Pyridoxine	HMDB0000239	1054	C00314	0.017	0.016	0.015	0.023	0.018	0.023
Spermidine	HMDB0001257	1102	C00315	N.D.	N.D.	N.D.	N.D.	N.D.	0.011
L-Carnitine	HMDB0000062	2724480	C00318	0.25	0.22	0.18	0.12	0.097	0.14
Citrulline	HMDB0000904	9750	C00327	0.14	0.12	0.11	0.22	0.2	0.24
Gamma-Aminobutyric acid	HMDB0000112	223130	C00334	0.74	0.71	0.61	0.77	0.69	0.77
6-Phosphogluconic acid	HMDB0001316	91493	C00345	0.014	0.011	0.021	0.074	0.058	0.064
O-Phosphoethanolamine	HMDB0000224	1015	C00346	0.19	0.16	0.23	0.29	0.26	0.31
Fructose 1,6-bisphosphate	HMDB0001058	445557	C00354	0.088	0.11	0.22	0.42	0.29	0.29
N-Acetyl-D-Glucosamine 6-Phosphate	HMDB0001062	440996	C00357	0.0042	0.0031	0.0038	0.0034	0.0072	0.0082
Uric acid	HMDB0000289	1175	C00366	0.017	0.014	0.024	N.D.	0.016	0.021
Thiamine	HMDB0000235	1130	C00378	0.044	0.044	0.039	0.054	0.058	0.065
Malonate	NA	3673	C00383	0.046	0.039	0.032	0.054	0.073	0.058
L-Isoleucine	HMDB0000172	6306	C00407	4.5	3.8	3	5.4	4.5	6.4
Pipecolic acid	HMDB0000070	849	C00408	N.D.	0.005	N.D.	N.D.	N.D.	N.D.
cis-Aconitic acid	HMDB0000072	643757	C00417	0.031	0.023	0.043	0.052	0.061	0.068
5-Aminolevulinic acid	HMDB0001149	137	C00430	0.023	0.022	0.023	0.035	0.047	N.D.
5-Aminopentanoic acid	HMDB0003355	138	C00431	0.076	0.071	0.068	0.066	0.068	0.077
Ureidosuccinic acid	HMDB0000828	93072	C00438	0.091	0.088	0.11	0.091	0.14	0.14
dCTP	HMDB0000998	65091	C00458	0.0046	N.D.	0.0077	N.D.	0.0079	0.0095
Thymidine 5'-triphosphate	HMDB0001342	64968	C00459	0.017	0.012	0.025	0.029	0.032	0.032
Glutaric acid	HMDB0000661	743	C00489	0.032	0.032	0.032	0.043	0.047	0.067
Itaconic acid	HMDB0002092	811	C00490	N.D.	N.D.	0.0041	0.01	N.D.	N.D.
Hypotaurine	HMDB0000965	107812	C00519	1.4	1.3	1.3	1.4	1.3	1.7
Phosphorylcholine	HMDB0001565	8691	C00588	23	21	22	18	19	22
3-Phosphoglyceric acid	HMDB0000807	724	C00597	0.069	0.053	0.084	0.11	0.14	0.15
N1-Acetylspermidine	HMDB0001276	496	C00612	0.051	0.024	0.018	N.D.	0.031	0.037
N-Acetylglutamic acid	HMDB0001138	185	C00624	0.43	0.4	0.52	0.52	0.67	0.73
2-Phospho-D-glyceric acid	HMDB0003391	439278	C00631	0.0092	0.0073	0.012	0.012	0.0093	0.023
Glucose 6-phosphate	HMDB0001401	5958	C00668	0.065	0.067	0.057	0.13	0.12	0.14
Glycerophosphocholine	HMDB0000086	71920	C00670	1.2	1	1.1	3.1	2.7	3.5
Betaine	HMDB0000043	247	C00719	1	0.91	0.88	0.9	0.85	1.1
Urocanic acid	HMDB0000301	736715	C00785	0.015	0.014	0.014	N.D.	0.052	N.D.
Creatinine	HMDB0000562	588	C00791	0.053	0.046	0.048	0.068	0.077	0.081
Citramalic acid	HMDB0000426	441696	C00815	0.0033	0.0054	N.D.	0.0071	0.019	0.01
Nicotinic acid adenine dinucleotide	HMDB0001179	583440	C00857	0.11	0.1	0.11	0.18	0.16	0.22
Pantothenic acid	HMDB0000210	6613	C00864	0.64	0.58	0.58	0.56	0.57	0.58
Aminoadipic acid	HMDB0000510	469	C00956	0.053	0.053	0.057	0.074	0.078	0.075
Phosphoserine	HMDB0000272	68841	C01005	0.14	0.14	0.1	0.2	0.13	0.14
N8-Acetylspermidine	HMDB0002189	123689	C01029	0.0064	0.0031	N.D.	N.D.	0.01	0.011
4-Guanidinobutanoic acid	HMDB0003464	500	C01035	N.D.	0.006	N.D.	N.D.	0.015	N.D.
N-Acetyl-L-aspartic acid	HMDB0000812	65065	C01042	1.3	1.1	1.2	1.6	1.5	1.9
D-2-Hydroxyglutaric acid	HMDB0000606	439391	C01087	0.064	0.059	0.05	0.068	0.059	0.071
(R)-3-Hydroxybutyric acid	HMDB0000011	92135	C01089	0.05	0.049	0.039	0.086	0.076	0.076
1-Methylhistidine	HMDB0000001	92105	C01152	0.03	0.026	0.023	0.035	0.033	0.044
4-Hydroxyproline	HMDB0000725	5810	C01157	1.5	1.4	1.5	1.6	1.7	1.9
4-Trimethylammoniobutanoic acid	HMDB0001161	134	C01181	0.13	0.12	0.12	0.13	0.13	0.16
D-Ribulose 1,5-bisphosphate	METPA0139	NA	C01182	0.022	0.027	0.061	0.052	0.066	0.05
Allantoin	HMDB0000462	204	C01551	0.48	0.64	0.69	0.95	2.3	1.5
Capric acid	HMDB0000511	2969	C01571	0.015	0.02	0.0091	0.029	0.021	0.026
Caproic acid	HMDB0000535	8892	C01585	0.018	0.021	0.016	0.043	0.035	0.038
Pelargonic acid	HMDB0000847	8158	C01601	0.041	0.04	0.024	0.074	0.061	0.054
Phthalic acid	HMDB0002107	1017	C01606	0.0048	0.0042	0.007	0.0068	0.011	0.022
Threonic acid	HMDB0000943	151152	C01620	0.2	0.19	0.18	0.26	0.26	0.32
Pyroglutamic acid	HMDB0000267	7405	C01879	1.8	1.4	1.9	2.1	2.6	3
Glycyl-glycine	HMDB0011733	11163	C02037	N.D.	N.D.	N.D.	N.D.	N.D.	0.022
Citraconic acid	HMDB0000634	643798	C02226	0.003	0.0031	0.0035	0.0061	0.0049	0.0059
L-Cystathionine	HMDB0000099	439258	C02291	0.061	0.05	0.054	0.059	0.043	0.068
L-Alpha-aminobutyric acid	HMDB0000452	80283	C02356	0.081	0.06	0.061	0.091	0.083	0.1
L-Acetylcarnitine	HMDB0000201	7045767	C02571	0.37	0.34	0.4	0.42	0.45	0.55
Pimelic acid	HMDB0000857	385	C02656	0.0049	0.0059	0.0051	0.0094	0.017	0.017
Dodecanoic acid	HMDB0000638	3893	C02679	0.13	0.13	0.089	0.26	0.18	0.2
N-Acetyl-L-methionine	HMDB0011745	6180	C02712	0.018	0.015	0.015	0.016	0.018	0.021
N-Acetylputrescine	HMDB0002064	122356	C02714	0.034	0.033	0.026	0.025	0.023	0.02
N-Formyl-L-methionine	HMDB0001015	6995182	C03145	0.0075	0.0056	0.0058	0.0068	0.0063	0.0084
Argininosuccinic acid	HMDB0000052	16950	C03406	0.017	0.014	0.012	N.D.	N.D.	N.D.
3-Hydroxymethylglutaric acid	HMDB0000355	1662	C03761	0.017	0.014	0.014	0.024	0.024	0.028
N6,N6,N6-Trimethyl-L-lysine	HMDB0001325	440120	C03793	0.0091	0.0098	0.0077	0.011	0.013	0.017
2-Hydroxyethanesulfonate	HMDB0003903	7866	C05123	N.D.	N.D.	0.0096	N.D.	N.D.	N.D.
D-Sedoheptulose 7-phosphate	HMDB0001068	22833559	C05382	0.083	0.093	0.087	0.18	0.17	0.18
Phenylacetylglycine	HMDB0000821	68144	C05598	0.044	0.039	0.045	0.047	0.044	0.062
Adipic acid	HMDB0000448	196	C06104	0.017	0.024	0.014	0.027	0.05	0.043
Terephthalic acid	HMDB0002428	7489	C06337	0.011	0.011	0.01	0.023	0.015	0.023
Caprylic acid	HMDB0000482	379	C06423	0.019	N.D.	N.D.	N.D.	0.025	N.D.
Diethanolamine	HMDB0004437	8113	C06772	0.13	0.17	0.19	0.69	0.14	0.2
Azelaic acid	HMDB0000784	2266	C08261	0.014	0.039	0.016	0.027	0.089	0.044
Sebacic acid	HMDB0000792	5192	C08277	0.0018	0.002	0.0019	0.0027	0.0053	0.0034
Heptanoic acid	HMDB0000666	8094	C17714	0.0066	0.0056	N.D.	N.D.	0.012	N.D.
Undecanoic acid	HMDB0000947	8180	C17715	N.D.	N.D.	N.D.	0.0047	N.D.	N.D.
N-Acetylneuraminic acid	HMDB0000230	445063	C19910	0.093	0.078	0.085	0.096	0.11	0.11
