# Supplementary material for: NRF3 activates mTORC1 arginine-dependently for cancer cell viability
Source: iScience. 2023 Jan 25;26(2):106045. doi: 10.1016/j.isci.2023.106045 (PMC9932127; doi:10.1016/j.isci.2023.106045)
Supplement: Table S2. Metabolomics data of H1299-oeGFP and oeNRF3 cells, related to Figure 5 [file mmc3.xlsx]

## Sheet: Table S2
Table S2. Metabolomics data of H1299-oeGFP and oeNRF3 cells, related to Figure 5
Match	HMDB0000001	PubChem	KEGG	H1299-oeGFP#1	H1299-oeGFP#2	H1299-oeGFP#3	H1299-oeNRF3#1	H1299-oeNRF3#2	H1299-oeNRF3#3
Adenosine triphosphate	HMDB0000538	5957	C00002	5	5.9	8.2	9.4	8.9	6.6
NAD	HMDB0000902	5893	C00003	3.8	3.3	3.9	2.9	2.5	3.4
NADH	HMDB0001487	928	C00004	0.13	0.13	0.2	0.2	0.17	0.22
NADPH	HMDB0000221	22833512	C00005	N.D.	0.019	0.027	0.035	0.014	N.D.
NADP	HMDB0000217	5886	C00006	0.045	0.074	0.04	0.085	0.065	0.042
ADP	HMDB0001341	6022	C00008	2	2.1	1.5	2.4	2.6	2.8
Uridine 5'-diphosphate	HMDB0000295	6031	C00015	0.77	0.74	0.36	0.73	0.84	0.86
FAD	HMDB0001248	643975	C00016	0.038	0.05	0.062	0.06	0.06	0.054
S-Adenosylmethionine	HMDB0001185	16757548	C00019	0.33	0.26	0.22	0.27	0.22	0.33
Adenosine monophosphate	HMDB0000045	6083	C00020	0.82	0.67	0.24	0.43	0.55	0.86
S-Adenosylhomocysteine	HMDB0000939	439155	C00021	0.027	N.D.	N.D.	N.D.	N.D.	N.D.
Pyruvic acid	HMDB0000243	1060	C00022	14	12	16	14	9.5	12
Acetyl-CoA	HMDB0001206	444493	C00024	N.D.	0.0042	0.0091	0.0084	0.0082	N.D.
L-Glutamic acid	HMDB0000148	33032	C00025	64	50	66	62	69	96
Oxoglutaric acid	HMDB0000208	51	C00026	2.3	2	1.9	2.1	2	2.4
Uridine diphosphate glucose	HMDB0000286	53477679	C00029	1.3	1.2	1.6	1.4	1.1	1.4
D-Glucose	HMDB0000122	5793	C00031	1.4	0.48	1.2	N.D.	1.2	1.1
Guanosine diphosphate	HMDB0001201	8977	C00035	0.22	0.26	0.15	0.3	0.45	0.39
Glycine	HMDB0000123	750	C00037	30	31	32	13	13	16
L-Alanine	HMDB0000161	5950	C00041	57	51	60	20	15	20
Succinic acid	HMDB0000254	1110	C00042	1	0.81	1.4	0.77	1.1	1.1
Uridine diphosphate-N-acetylglucosamine	HMDB0000290	9547196	C00043	3.1	2.7	3.6	2.3	2	2.6
Guanosine triphosphate	HMDB0001273	6830	C00044	0.43	0.48	0.63	0.97	1.2	0.75
L-Lysine	HMDB0000182	5962	C00047	0.45	0.4	0.32	0.16	0.27	0.35
L-Aspartic acid	HMDB0000191	5960	C00049	13	9.8	15	12	13	17
Glutathione	HMDB0062697	745	C00051	5.8	13	11	15	1.2	1.5
Cytidine monophosphate	HMDB0000095	8117	C00055	0.11	0.073	0.03	0.045	0.081	0.11
L-Arginine	HMDB0000517	6322	C00062	4.7	4.1	3.2	2.7	2.2	3.2
Cytidine triphosphate	HMDB0000082	6176	C00063	0.54	0.52	0.74	0.93	1.1	0.84
L-Glutamine	HMDB0000641	5961	C00064	0.65	0.28	4.6	0.25	2.8	2.5
L-Serine	HMDB0000187	5951	C00065	6.7	5.6	8.7	1.5	2.6	2.7
L-Methionine	HMDB0000696	6137	C00073	0.81	0.63	0.77	0.32	0.43	0.66
Phosphoenolpyruvic acid	HMDB0000263	1005	C00074	0.18	0.27	0.6	0.21	0.13	0.14
Uridine triphosphate	HMDB0000285	6133	C00075	2.1	2.5	3.8	4.2	3.5	2.7
Ornithine	HMDB0000214	6262	C00077	0.58	0.47	0.68	0.27	0.32	0.38
L-Tryptophan	HMDB0000929	6305	C00078	0.24	0.19	0.24	0.12	0.15	0.2
L-Phenylalanine	HMDB0000159	6140	C00079	1.1	0.91	1.1	0.51	0.58	0.79
L-Tyrosine	HMDB0000158	6057	C00082	1.8	1.5	1.9	0.91	0.97	1.2
Fructose 6-phosphate	HMDB0000124	69507	C00085	0.2	0.14	0.11	0.055	0.11	0.18
Urea	HMDB0000294	2447	C00086	16	12	15	16	22	15
Glycerol 3-phosphate	HMDB0000126	439162	C00093	0.32	0.27	0.44	0.21	0.18	0.22
Guanosine diphosphate mannose	HMDB0001163	18396	C00096	0.012	0.013	0.027	0.018	0.016	0.021
Beta-Alanine	HMDB0000056	239	C00099	5.4	5.2	5.4	6	3.5	5.2
Glucose 1-phosphate	HMDB0001586	439165	C00103	0.11	0.09	0.12	0.084	0.084	0.1
Uridine 5'-monophosphate	HMDB0000288	6030	C00105	0.73	0.56	0.2	0.36	0.45	0.72
Dihydroxyacetone phosphate	HMDB0001473	668	C00111	0.052	0.12	0.94	0.065	N.D.	N.D.
CDP	HMDB0001546	6132	C00112	0.2	0.15	0.063	0.16	0.26	0.25
Choline	HMDB0000097	305	C00114	0.76	0.62	0.71	0.85	0.66	0.83
D-Ribose 5-phosphate	HMDB0001548	439167	C00117	0.033	0.082	0.11	0.094	0.17	0.093
Phosphoribosyl pyrophosphate	HMDB0000280	7339	C00119	0.04	0.086	0.068	0.14	0.066	0.033
Fumaric acid	HMDB0000134	444972	C00122	1.1	0.85	1.5	1	1.1	1.2
L-Leucine	HMDB0000687	6106	C00123	4.2	3.7	4.9	2.6	2.5	3.3
Oxidized glutathione	HMDB0003337	975	C00127	27	20	25	14	20	28
Cytidine monophosphate N-acetylneuraminic acid	HMDB0001176	448209	C00128	0.12	0.1	0.12	0.11	0.11	0.14
Inosinic acid	HMDB0000175	8582	C00130	N.D.	N.D.	0.033	0.02	N.D.	0.035
Deoxyadenosine triphosphate	HMDB0001532	15993	C00131	0.051	0.046	0.065	0.047	0.059	0.058
Putrescine	HMDB0001414	1045	C00134	4.5	4.8	3.6	2.6	1.2	1.7
L-Histidine	HMDB0000177	6274	C00135	1.6	1.3	1.6	0.74	0.7	0.97
Alpha-ketoisovaleric acid	HMDB0000019	49	C00141	0.11	0.13	0.1	0.1	0.073	0.089
Guanosine monophosphate	HMDB0001397	6804	C00144	0.12	0.12	0.088	0.076	0.088	0.16
Adenine	HMDB0000034	190	C00147	0.053	0.024	0.038	N.D.	0.026	0.055
L-Proline	HMDB0000162	145742	C00148	16	15	16	12	6.9	10
L-Malic acid	HMDB0000156	222656	C00149	3.5	3	5.5	3.6	3.7	3.9
L-Asparagine	HMDB0000168	6267	C00152	26	23	25	12	8.8	13
Niacinamide	HMDB0001406	936	C00153	0.21	0.036	0.039	0.036	0.073	0.13
Citric acid	HMDB0000094	311	C00158	5.8	5.8	5.6	7.3	5.1	6.1
Glycolate	NA	3460	C00160	0.85	0.79	0.79	1	1.2	1.1
Propionic acid	HMDB0000237	1032	C00163	N.D.	N.D.	0.52	0.35	N.D.	0.36
Uridine diphosphate glucuronic acid	HMDB0000935	17473	C00167	0.053	0.092	0.11	0.12	0.21	0.093
5'-Methylthioadenosine	HMDB0001173	439176	C00170	0.026	N.D.	N.D.	N.D.	0.019	0.032
L-Valine	HMDB0000883	6287	C00183	1.7	1.4	1.9	0.88	1.2	1.4
L-Lactic acid	HMDB0000190	61503	C00186	137	112	176	151	136	152
L-Threonine	HMDB0000167	6288	C00188	2.1	1.9	2.3	0.92	0.91	1.3
D-Ribulose 5-phosphate	HMDB0000618	439184	C00199	0.088	0.09	0.19	0.087	0.067	0.11
dADP	HMDB0001508	53477733	C00206	0.018	0.011	N.D.	N.D.	0.014	0.016
Adenosine	HMDB0000050	60961	C00212	0.31	0.11	N.D.	0.057	0.068	0.053
Sarcosine	HMDB0000271	1088	C00213	0.12	0.07	0.096	0.06	N.D.	0.061
Thymidine	HMDB0000273	5789	C00214	3.6	2	1.9	2.2	2.7	3.5
Adenosine phosphosulfate	HMDB0001003	10238	C00224	0.019	0.025	0.019	0.029	0.025	0.023
Ketoleucine	HMDB0000695	70	C00233	0.9	0.48	0.42	0.37	0.31	0.39
Taurine	HMDB0000251	1123	C00245	1.2	1.3	1.6	1.5	1.2	1.7
dGTP	HMDB0001440	65103	C00286	N.D.	N.D.	N.D.	N.D.	0.047	0.11
Creatine	HMDB0000064	586	C00300	1.8	1.6	1.2	0.94	0.63	0.96
Adenosine diphosphate ribose	HMDB0001178	33576	C00301	0.062	0.033	0.038	0.028	0.033	0.059
Citicoline	HMDB0001413	13804	C00307	0.05	0.03	0.061	0.042	0.079	0.083
Isocitric acid	HMDB0000193	1198	C00311	0.098	0.16	0.2	0.12	0.1	0.09
Pyridoxine	HMDB0000239	1054	C00314	0.025	N.D.	0.024	0.021	0.018	0.024
Spermidine	HMDB0001257	1102	C00315	0.1	0.046	0.031	0.043	0.019	0.025
L-Carnitine	HMDB0000062	2724480	C00318	0.18	0.12	0.18	0.071	0.064	0.074
Citrulline	HMDB0000904	9750	C00327	0.17	0.16	0.16	0.11	0.088	0.12
Gamma-Aminobutyric acid	HMDB0000112	223130	C00334	2.5	2.3	2.7	2	1.8	2.6
4,5-Dihydroorotic acid	HMDB0000528	648	C00337	0.094	0.077	N.D.	0.092	0.06	0.1
6-Phosphogluconic acid	HMDB0001316	91493	C00345	N.D.	0.028	0.097	N.D.	0.023	N.D.
O-Phosphoethanolamine	HMDB0000224	1015	C00346	0.11	0.088	0.11	0.12	0.082	0.11
Fructose 1,6-bisphosphate	HMDB0001058	445557	C00354	0.13	0.19	0.23	0.15	0.15	0.11
N-Acetyl-D-Glucosamine 6-Phosphate	HMDB0001062	440996	C00357	0.014	0.011	0.012	0.011	0.011	0.0083
dTDP	HMDB0001274	164628	C00363	0.024	0.021	N.D.	0.019	0.026	0.033
5-Thymidylic acid	HMDB0001227	9700	C00364	0.011	N.D.	N.D.	0.0081	0.011	0.014
dUMP	HMDB0001409	65063	C00365	0.034	0.029	N.D.	0.04	0.041	0.07
Uric acid	HMDB0000289	1175	C00366	N.D.	N.D.	N.D.	0.037	N.D.	0.047
Thiamine	HMDB0000235	1130	C00378	0.04	0.03	0.042	0.039	0.044	0.057
Malonate	NA	3673	C00383	0.13	0.1	0.13	0.15	0.16	0.15
Carnosine	HMDB0000033	439224	C00386	N.D.	N.D.	0.018	N.D.	N.D.	N.D.
L-Isoleucine	HMDB0000172	6306	C00407	5	4.1	5.4	3	2.7	3.7
cis-Aconitic acid	HMDB0000072	643757	C00417	0.29	0.3	0.35	0.35	0.24	0.31
5-Aminolevulinic acid	HMDB0001149	137	C00430	0.068	0.06	0.066	0.09	0.065	0.099
5-Aminopentanoic acid	HMDB0003355	138	C00431	0.055	0.049	N.D.	N.D.	N.D.	0.056
Ureidosuccinic acid	HMDB0000828	93072	C00438	0.41	0.31	0.39	0.44	0.43	0.6
dCTP	HMDB0000998	65091	C00458	0.02	0.02	0.03	0.036	0.045	0.042
Thymidine 5'-triphosphate	HMDB0001342	64968	C00459	0.046	0.05	0.083	0.069	0.063	0.06
Glutaric acid	HMDB0000661	743	C00489	0.27	0.25	0.28	0.17	0.14	0.18
Itaconic acid	HMDB0002092	811	C00490	0.021	N.D.	N.D.	0.015	0.017	0.019
ADP-glucose	HMDB0006557	16500	C00498	N.D.	0.026	0.029	0.051	0.054	0.048
Hypotaurine	HMDB0000965	107812	C00519	5.2	4.7	4.8	5.3	4.2	5.9
Cyclic AMP	HMDB0000058	6076	C00575	0.014	N.D.	N.D.	0.043	0.026	0.045
Phosphorylcholine	HMDB0001565	8691	C00588	4.7	3.7	5	7.7	8.1	11
3-Phosphoglyceric acid	HMDB0000807	724	C00597	0.46	0.77	1.7	0.63	0.42	0.33
N1-Acetylspermidine	HMDB0001276	496	C00612	0.11	0.12	0.1	0.048	N.D.	0.025
N-Acetylglutamic acid	HMDB0001138	185	C00624	0.27	0.21	0.33	0.13	0.14	0.18
2-Phospho-D-glyceric acid	HMDB0003391	439278	C00631	0.069	0.057	0.15	0.055	0.044	0.041
Xanthylic acid	HMDB0001554	73323	C00655	0.016	0.016	N.D.	0.015	N.D.	N.D.
Glucose 6-phosphate	HMDB0001401	5958	C00668	1.3	0.94	0.59	0.34	0.9	1.2
Glycerophosphocholine	HMDB0000086	71920	C00670	5	4.4	6	1.6	2.1	2.6
dCDP	HMDB0001245	150855	C00705	0.008	0.0086	N.D.	0.009	N.D.	0.017
Betaine	HMDB0000043	247	C00719	0.53	0.46	0.57	0.32	0.23	0.31
Urocanic acid	HMDB0000301	736715	C00785	N.D.	0.074	0.096	0.12	0.23	0.081
Creatinine	HMDB0000562	588	C00791	0.12	0.091	0.12	0.12	0.11	0.14
Citramalic acid	HMDB0000426	441696	C00815	N.D.	N.D.	N.D.	N.D.	0.043	0.013
Glucaric acid	HMDB0000663	33037	C00818	N.D.	N.D.	N.D.	0.016	N.D.	0.013
Nicotinic acid adenine dinucleotide	HMDB0001179	583440	C00857	0.19	0.2	0.064	0.15	0.089	0.087
Pantothenic acid	HMDB0000210	6613	C00864	0.73	0.65	0.88	1	0.72	1.1
Aminoadipic acid	HMDB0000510	469	C00956	0.11	0.092	0.14	0.093	0.096	0.11
Phosphoserine	HMDB0000272	68841	C01005	0.39	0.38	0.26	0.051	0.13	0.13
4-Guanidinobutanoic acid	HMDB0003464	500	C01035	N.D.	0.023	0.033	0.034	0.054	0.027
N-Acetyl-L-aspartic acid	HMDB0000812	65065	C01042	10	9.4	11	6.2	5.3	7
D-2-Hydroxyglutaric acid	HMDB0000606	439391	C01087	0.1	0.077	0.14	0.095	0.08	0.095
(R)-3-Hydroxybutyric acid	HMDB0000011	92135	C01089	0.29	0.28	0.28	0.32	0.21	0.28
1-Methylhistidine	HMDB0000001	92105	C01152	0.11	0.083	0.092	0.057	0.046	0.064
4-Hydroxyproline	HMDB0000725	5810	C01157	21	20	21	13	8	12
2,3-Diphosphoglyceric acid	HMDB0001294	186004	C01159	N.D.	N.D.	0.024	0.036	0.044	N.D.
4-Trimethylammoniobutanoic acid	HMDB0001161	134	C01181	0.097	0.083	0.094	0.055	0.04	0.05
D-Ribulose 1,5-bisphosphate	METPA0139	NA	C01182	N.D.	0.066	N.D.	0.052	0.066	N.D.
Allantoin	HMDB0000462	204	C01551	0.68	3	3.3	2.2	0.53	0.95
Capric acid	HMDB0000511	2969	C01571	0.062	0.046	0.039	0.037	0.05	0.063
Caproic acid	HMDB0000535	8892	C01585	0.08	0.043	0.058	0.05	0.062	0.068
Pelargonic acid	HMDB0000847	8158	C01601	0.14	0.084	0.1	0.064	0.12	0.15
Phthalic acid	HMDB0002107	1017	C01606	0.023	0.012	0.015	0.016	0.017	0.018
Threonic acid	HMDB0000943	151152	C01620	1.5	1.4	1.6	0.97	1.2	1.2
Pyroglutamic acid	HMDB0000267	7405	C01879	8.5	7.5	10	7.9	7.3	8.2
Glycyl-glycine	HMDB0011733	11163	C02037	0.081	0.056	0.077	0.061	0.04	0.071
Citraconic acid	HMDB0000634	643798	C02226	0.0084	0.0065	0.0072	0.006	0.0053	0.0067
L-Cystathionine	HMDB0000099	439258	C02291	0.33	0.28	0.31	0.17	0.16	0.23
L-Alpha-aminobutyric acid	HMDB0000452	80283	C02356	0.13	0.12	0.14	0.074	0.06	0.097
L-Acetylcarnitine	HMDB0000201	7045767	C02571	0.2	0.24	0.2	0.18	0.095	0.15
Pimelic acid	HMDB0000857	385	C02656	0.02	0.014	N.D.	0.018	0.026	0.028
Dodecanoic acid	HMDB0000638	3893	C02679	0.32	0.27	0.3	0.22	0.26	0.33
N-Acetyl-L-methionine	HMDB0011745	6180	C02712	0.055	0.053	0.083	0.071	0.058	0.097
N-Acetylputrescine	HMDB0002064	122356	C02714	0.027	0.024	0.03	0.025	0.028	N.D.
N-Formyl-L-methionine	HMDB0001015	6995182	C03145	0.014	0.01	0.015	0.015	0.011	0.019
Argininosuccinic acid	HMDB0000052	16950	C03406	0.11	0.082	0.1	0.076	N.D.	0.08
S-Lactoylglutathione	HMDB0001066	440018	C03451	0.12	0.17	N.D.	N.D.	N.D.	N.D.
3-Hydroxymethylglutaric acid	HMDB0000355	1662	C03761	0.057	0.049	0.072	0.12	0.082	0.11
Adenylsuccinic acid	HMDB0000536	440122	C03794	N.D.	N.D.	N.D.	N.D.	0.012	0.012
2-Hydroxyethanesulfonate	HMDB0003903	7866	C05123	0.022	N.D.	N.D.	N.D.	N.D.	N.D.
D-Sedoheptulose 7-phosphate	HMDB0001068	22833559	C05382	0.36	0.25	0.35	0.17	0.21	0.25
Phenylacetylglycine	HMDB0000821	68144	C05598	0.052	0.043	0.061	0.055	0.063	0.092
Phosphonoacetate	HMDB0004110	546	C05682	N.D.	0.056	0.087	N.D.	N.D.	N.D.
Adipic acid	HMDB0000448	196	C06104	0.083	0.06	0.052	0.054	0.1	0.067
Terephthalic acid	HMDB0002428	7489	C06337	0.043	0.027	0.031	0.033	0.046	0.037
Caprylic acid	HMDB0000482	379	C06423	0.051	N.D.	0.063	N.D.	0.065	N.D.
Diethanolamine	HMDB0004437	8113	C06772	0.51	0.37	0.44	0.55	0.43	0.54
Azelaic acid	HMDB0000784	2266	C08261	0.076	0.067	0.059	0.079	0.15	0.082
Isovaleric acid	HMDB0000718	10430	C08262	N.D.	0.061	N.D.	N.D.	N.D.	N.D.
Sebacic acid	HMDB0000792	5192	C08277	0.0075	0.0055	0.0054	0.0057	0.0075	0.0061
Heptanoic acid	HMDB0000666	8094	C17714	0.024	0.014	0.018	N.D.	0.017	0.027
Undecanoic acid	HMDB0000947	8180	C17715	0.011	0.0068	0.009	0.0082	0.0093	0.01
N-Acetylneuraminic acid	HMDB0000230	445063	C19910	0.048	0.051	0.065	0.064	0.042	0.067
