# Supplementary material for: NRF3 activates mTORC1 arginine-dependently for cancer cell viability
Source: iScience. 2023 Jan 25;26(2):106045. doi: 10.1016/j.isci.2023.106045 (PMC9932127; doi:10.1016/j.isci.2023.106045)
Supplement: Table S3. Significance Analysis of Metabolomics between HCT116-siCtrl and siNRF3 cells, related to Figure 5 [file mmc4.xlsx]

## Sheet: Table S3
Table S3. Significance Analysis of Metabolomics between HCT116-siCtrl and siNRF3 cells, related to Figure 5
Metabolites	HMDB	PubChem	KEGG	d.value	stdev	rawp	q.value
Guanosine monophosphate	HMDB0001397	6804	C00144	1.9026	0.046162	0.00060241	0.0088944
D-Glucose	HMDB0000122	5793	C00031	1.818	0.087422	0.0012048	0.0088944
D-Sedoheptulose 7-phosphate	HMDB0001068	22833559	C05382	1.8123	0.090271	0.0018072	0.0088944
L-Aspartic acid	HMDB0000191	5960	C00049	-1.7429	0.12539	0.003012	0.0095297
Glucose 1-phosphate	HMDB0001586	439165	C00103	1.6975	0.14893	0.0036145	0.0095297
Aminoadipic acid	HMDB0000510	469	C00956	1.6926	0.15149	0.0042169	0.0095297
Glucose 6-phosphate	HMDB0001401	5958	C00668	1.6487	0.17471	0.0048193	0.0095297
Pyruvic acid	HMDB0000243	1060	C00022	-1.6289	0.18529	0.0054217	0.0095297
6-Phosphogluconic acid	HMDB0001316	91493	C00345	1.6071	0.19708	0.0066265	0.0095297
Fructose 6-phosphate	HMDB0000124	69507	C00085	1.5988	0.20156	0.0072289	0.0095297
Sarcosine	HMDB0000271	1088	C00213	1.5892	0.20678	0.0078313	0.0095297
Glycerophosphocholine	HMDB0000086	71920	C00670	1.5807	0.2114	0.0084337	0.0095297
Argininosuccinic acid	HMDB0000052	16950	C03406	-1.5724	0.21599	0.0090361	0.0095297
Glycolate	NA	3460	C00160	1.5595	0.22305	0.0096386	0.0095297
Cytidine monophosphate	HMDB0000095	8117	C00055	1.5407	0.23342	0.010241	0.0095297
Caproic acid	HMDB0000535	8892	C01585	1.532	0.23826	0.010843	0.0095297
Adenosine monophosphate	HMDB0000045	6083	C00020	1.53	0.23938	0.011446	0.0095297
(R)-3-Hydroxybutyric acid	HMDB0000011	92135	C01089	1.5025	0.25467	0.012651	0.0095297
Dihydroxyacetone phosphate	HMDB0001473	668	C00111	1.4968	0.25788	0.013253	0.0095297
dGTP	HMDB0001440	65103	C00286	1.4946	0.2591	0.013855	0.0095297
Citrulline	HMDB0000904	9750	C00327	1.488	0.2628	0.014458	0.0095297
3-Hydroxymethylglutaric acid	HMDB0000355	1662	C03761	1.4571	0.28025	0.01506	0.0095297
Citraconic acid	HMDB0000634	643798	C02226	1.447	0.286	0.015663	0.0095297
Creatinine	HMDB0000562	588	C00791	1.4441	0.28765	0.016265	0.0095297
Isocitric acid	HMDB0000193	1198	C00311	1.444	0.28772	0.016867	0.0095297
Glycerol 3-phosphate	HMDB0000126	439162	C00093	1.4379	0.29122	0.018072	0.0095297
Creatine	HMDB0000064	586	C00300	1.3774	0.32595	0.01988	0.010006
3-Phosphoglyceric acid	HMDB0000807	724	C00597	1.3624	0.33465	0.020482	0.010006
Adenosine diphosphate ribose	HMDB0001178	33576	C00301	1.3349	0.3506	0.021687	0.010006
Thiamine	HMDB0000235	1130	C00378	1.3123	0.36379	0.022892	0.010055
Adenine	HMDB0000034	190	C00147	1.2983	0.37197	0.024096	0.010055
Nicotinic acid adenine dinucleotide	HMDB0001179	583440	C00857	1.2953	0.37375	0.024699	0.010055
D-Ribose 5-phosphate	HMDB0001548	439167	C00117	1.2925	0.37539	0.025301	0.010055
Uridine 5'-diphosphate	HMDB0000295	6031	C00015	1.2905	0.37655	0.025904	0.010055
Citric acid	HMDB0000094	311	C00158	1.2798	0.38288	0.026506	0.010055
Threonic acid	HMDB0000943	151152	C01620	1.2791	0.38327	0.027108	0.010055
Citicoline	HMDB0001413	13804	C00307	1.2724	0.38721	0.028313	0.010055
CDP	HMDB0001546	6132	C00112	1.2672	0.39029	0.028916	0.010055
L-Lactic acid	HMDB0000190	61503	C00186	1.2637	0.39234	0.029518	0.010055
Thymidine	HMDB0000273	5789	C00214	1.2618	0.39345	0.03012	0.010055
FAD	HMDB0001248	643975	C00016	1.2528	0.39877	0.030723	0.010055
L-Carnitine	HMDB0000062	2724480	C00318	-1.2513	0.39965	0.031325	0.010055
L-Tryptophan	HMDB0000929	6305	C00078	1.2306	0.41185	0.03253	0.010219
Succinic acid	HMDB0000254	1110	C00042	1.2282	0.41324	0.033735	0.010347
D-Ribulose 5-phosphate	HMDB0000618	439184	C00199	1.2181	0.41926	0.034337	0.010347
cis-Aconitic acid	HMDB0000072	643757	C00417	1.2033	0.42799	0.036747	0.010776
O-Phosphoethanolamine	HMDB0000224	1015	C00346	1.1993	0.43033	0.037349	0.010776
Alpha-ketoisovaleric acid	HMDB0000019	49	C00141	1.1965	0.432	0.037952	0.010776
Urea	HMDB0000294	2447	C00086	1.1836	0.43965	0.039157	0.010822
Inosinic acid	HMDB0000175	8582	C00130	1.1775	0.44327	0.040361	0.010822
Terephthalic acid	HMDB0002428	7489	C06337	1.1769	0.44361	0.040964	0.010822
Pimelic acid	HMDB0000857	385	C02656	1.1762	0.44405	0.041566	0.010822
Oxidized glutathione	HMDB0003337	975	C00127	1.1736	0.44558	0.042169	0.010822
Choline	HMDB0000097	305	C00114	1.1643	0.45105	0.042771	0.010822
Dodecanoic acid	HMDB0000638	3893	C02679	1.1625	0.45213	0.043373	0.010822
N-Acetyl-L-aspartic acid	HMDB0000812	65065	C01042	1.1612	0.45291	0.043976	0.010822
Pelargonic acid	HMDB0000847	8158	C01601	1.1582	0.45468	0.046386	0.011185
Beta-Alanine	HMDB0000056	239	C00099	1.1577	0.45502	0.046988	0.011185
L-Glutamic acid	HMDB0000148	33032	C00025	1.1508	0.45909	0.048193	0.011185
Oxoglutaric acid	HMDB0000208	51	C00026	1.1466	0.46155	0.048795	0.011185
L-Proline	HMDB0000162	145742	C00148	1.1317	0.47042	0.049398	0.011185
Thymidine 5'-triphosphate	HMDB0001342	64968	C00459	1.1306	0.47106	0.05	0.011185
Deoxyadenosine triphosphate	HMDB0001532	15993	C00131	1.1278	0.47272	0.051205	0.011284
L-Asparagine	HMDB0000168	6267	C00152	1.1234	0.4753	0.05241	0.011309
ADP	HMDB0001341	6022	C00008	1.1209	0.4768	0.053012	0.011309
Fructose 1,6-bisphosphate	HMDB0001058	445557	C00354	1.1196	0.47754	0.053614	0.011309
Guanosine diphosphate	HMDB0001201	8977	C00035	1.1129	0.48152	0.056024	0.011612
Malonate	NA	3673	C00383	1.1114	0.48244	0.056627	0.011612
N-Acetylneuraminic acid	HMDB0000230	445063	C19910	1.098	0.49035	0.057831	0.011659
L-Lysine	HMDB0000182	5962	C00047	1.0955	0.49181	0.058434	0.011659
Pyridoxine	HMDB0000239	1054	C00314	1.0755	0.50361	0.060241	0.011785
Adipic acid	HMDB0000448	196	C06104	1.0545	0.51602	0.060843	0.011785
L-Tyrosine	HMDB0000158	6057	C00082	1.0474	0.52023	0.062048	0.011785
Pyroglutamic acid	HMDB0000267	7405	C01879	1.0447	0.52177	0.062651	0.011785
L-Alpha-aminobutyric acid	HMDB0000452	80283	C02356	1.0404	0.52431	0.063855	0.011785
4-Hydroxyproline	HMDB0000725	5810	C01157	1.0358	0.52705	0.06506	0.011859
1-Methylhistidine	HMDB0000001	92105	C01152	1.0274	0.53198	0.06747	0.012002
Glutaric acid	HMDB0000661	743	C00489	1.0165	0.53833	0.068675	0.012071
Capric acid	HMDB0000511	2969	C01571	1.0107	0.54175	0.06988	0.012138
S-Adenosylmethionine	HMDB0001185	16757548	C00019	1.0022	0.54669	0.071687	0.012307
N-Acetylglutamic acid	HMDB0001138	185	C00624	0.99325	0.55193	0.074096	0.012492
N6,N6,N6-Trimethyl-L-lysine	HMDB0001325	440120	C03793	0.97794	0.56084	0.074699	0.012492
