# Supplementary material for: NRF3 activates mTORC1 arginine-dependently for cancer cell viability
Source: iScience. 2023 Jan 25;26(2):106045. doi: 10.1016/j.isci.2023.106045 (PMC9932127; doi:10.1016/j.isci.2023.106045)
Supplement: Table S4. Significance Analysis of Metabolomics between H1299-oeGFP and oeNRF3 cells, related to Figure 5 [file mmc5.xlsx]

## Sheet: Table S4
Table S4. Significance Analysis of Metabolomics between H1299-oeGFP and oeNRF3 cells, related to Figure 5
Metabolite	HMDB	PubChem	KEGG	d.value	stdev	rawp	q.value
Adenosine triphosphate	HMDB0000538	5957	C00002	1.5046	0.72949	0.18156	0.28837
NAD	HMDB0000902	5893	C00003	-2.2937	0.59995	0.078771	0.19007
NADH	HMDB0001487	928	C00004	1.5765	0.71693	0.16536	0.28038
ADP	HMDB0001341	6022	C00008	3.355	0.46744	0.044134	0.14738
Uridine 5'-diphosphate	HMDB0000295	6031	C00015	1.3526	0.75617	0.22123	0.30734
Pyruvic acid	HMDB0000243	1060	C00022	-1.2452	0.77495	0.26872	0.34404
L-Glutamic acid	HMDB0000148	33032	C00025	1.3596	0.75495	0.21955	0.30734
Uridine diphosphate glucose	HMDB0000286	53477679	C00029	-0.4264	0.89281	0.71397	0.6178
D-Glucose	HMDB0000122	5793	C00031	-0.5069	0.88489	0.66145	0.59707
Guanosine diphosphate	HMDB0001201	8977	C00035	3.1388	0.49055	0.050838	0.15187
Glycine	HMDB0000123	750	C00037	-14.722	0.12288	0.001676	0.11015
L-Alanine	HMDB0000161	5950	C00041	-12.046	0.14952	0.0022346	0.11015
Succinic acid	HMDB0000254	1110	C00042	-0.38882	0.89609	0.74022	0.62333
Uridine diphosphate-N-acetylglucosamine	HMDB0000290	9547196	C00043	-2.665	0.54794	0.063687	0.18161
Guanosine triphosphate	HMDB0001273	6830	C00044	3.2137	0.48234	0.04581	0.14738
L-Lysine	HMDB0000182	5962	C00047	-1.9451	0.65441	0.11006	0.23405
Glutathione	HMDB0062697	745	C00051	-0.80164	0.84734	0.47542	0.50761
L-Arginine	HMDB0000517	6322	C00062	-2.4865	0.57214	0.069832	0.18642
Cytidine triphosphate	HMDB0000082	6176	C00063	3.4409	0.45874	0.042458	0.14738
L-Serine	HMDB0000187	5951	C00065	-4.8032	0.3509	0.020112	0.13018
L-Methionine	HMDB0000696	6137	C00073	-2.3378	0.59343	0.075419	0.1883
Phosphoenolpyruvic acid	HMDB0000263	1005	C00074	-1.4601	0.7373	0.1933	0.2979
Ornithine	HMDB0000214	6262	C00077	-3.6996	0.43412	0.035196	0.138
L-Tryptophan	HMDB0000929	6305	C00078	-2.325	0.59532	0.076536	0.1883
L-Phenylalanine	HMDB0000159	6140	C00079	-3.8935	0.41711	0.032961	0.13341
L-Tyrosine	HMDB0000158	6057	C00082	-4.7369	0.35508	0.021788	0.13018
Fructose 6-phosphate	HMDB0000124	69507	C00085	-0.781	0.85034	0.48436	0.50761
Urea	HMDB0000294	2447	C00086	1.3363	0.75903	0.22682	0.30827
Glycerol 3-phosphate	HMDB0000126	439162	C00093	-2.6999	0.54338	0.06257	0.18161
Beta-Alanine	HMDB0000056	239	C00099	-0.58549	0.8761	0.61453	0.58395
Glucose 1-phosphate	HMDB0001586	439165	C00103	-1.6818	0.69868	0.15028	0.27137
Dihydroxyacetone phosphate	HMDB0001473	668	C00111	-1.1964	0.78341	0.27821	0.34978
CDP	HMDB0001546	6132	C00112	1.6758	0.69971	0.1514	0.27137
D-Ribose 5-phosphate	HMDB0001548	439167	C00117	1.2937	0.76648	0.24246	0.31689
L-Leucine	HMDB0000687	6106	C00123	-3.4151	0.46132	0.043017	0.14738
Oxidized glutathione	HMDB0003337	975	C00127	-0.73127	0.85736	0.51453	0.52916
Putrescine	HMDB0001414	1045	C00134	-4.5203	0.36936	0.022905	0.13018
L-Histidine	HMDB0000177	6274	C00135	-5.331	0.32065	0.016201	0.13018
Alpha-ketoisovaleric acid	HMDB0000019	49	C00141	-2.2035	0.61352	0.08324	0.19706
Adenine	HMDB0000034	190	C00147	-0.57981	0.87677	0.61899	0.58395
L-Proline	HMDB0000162	145742	C00148	-3.9677	0.4109	0.030168	0.13052
L-Asparagine	HMDB0000168	6267	C00152	-8.6819	0.20493	0.0044693	0.11015
Glycolate	NA	3460	C00160	4.7462	0.35448	0.021229	0.13018
Uridine diphosphate glucuronic acid	HMDB0000935	17473	C00167	1.4298	0.74262	0.19944	0.2979
L-Valine	HMDB0000883	6287	C00183	-2.4142	0.58237	0.072067	0.1883
L-Threonine	HMDB0000167	6288	C00188	-6.12	0.28357	0.0089385	0.11215
D-Ribulose 5-phosphate	HMDB0000618	439184	C00199	-0.96591	0.82202	0.38994	0.44122
Adenosine	HMDB0000050	60961	C00212	-0.95514	0.82375	0.39385	0.44122
Sarcosine	HMDB0000271	1088	C00213	-2.3527	0.59125	0.073743	0.1883
Adenosine phosphosulfate	HMDB0001003	10238	C00224	1.75	0.68701	0.14525	0.26801
Ketoleucine	HMDB0000695	70	C00233	-1.5915	0.71432	0.16313	0.28038
dGTP	HMDB0001440	65103	C00286	1.5697	0.71811	0.16983	0.28218
Creatine	HMDB0000064	586	C00300	-3.3461	0.46835	0.044693	0.14738
Citicoline	HMDB0001413	13804	C00307	1.3211	0.76169	0.22849	0.30827
Isocitric acid	HMDB0000193	1198	C00311	-1.5937	0.71393	0.16257	0.28038
Spermidine	HMDB0001257	1102	C00315	-1.3539	0.75595	0.22067	0.30734
L-Carnitine	HMDB0000062	2724480	C00318	-4.4679	0.37297	0.023464	0.13018
Citrulline	HMDB0000904	9750	C00327	-5.7206	0.30127	0.012291	0.12401
Gamma-Aminobutyric acid	HMDB0000112	223130	C00334	-1.375	0.75224	0.21397	0.30734
6-Phosphogluconic acid	HMDB0001316	91493	C00345	-1.143	0.79257	0.30447	0.37089
Fructose 1,6-bisphosphate	HMDB0001058	445557	C00354	-1.4596	0.73738	0.19385	0.2979
N-Acetyl-D-Glucosamine 6-Phosphate	HMDB0001062	440996	C00357	-1.7724	0.6832	0.13966	0.26469
dTDP	HMDB0001274	164628	C00363	1.3014	0.76515	0.23855	0.31506
5-Thymidylic acid	HMDB0001227	9700	C00364	1.7657	0.68434	0.14134	0.26469
dUMP	HMDB0001409	65063	C00365	2.0877	0.6315	0.092179	0.21418
Uric acid	HMDB0000289	1175	C00366	1.9401	0.65523	0.11285	0.23557
Thiamine	HMDB0000235	1130	C00378	1.4307	0.74245	0.19888	0.2979
Malonate	NA	3673	C00383	3.1623	0.48795	0.049721	0.15187
L-Isoleucine	HMDB0000172	6306	C00407	-3.5027	0.45265	0.039665	0.14738
5-Aminolevulinic acid	HMDB0001149	137	C00430	1.9137	0.65957	0.11453	0.23557
5-Aminopentanoic acid	HMDB0003355	138	C00431	-0.6084	0.87336	0.59106	0.57047
Ureidosuccinic acid	HMDB0000828	93072	C00438	1.9053	0.66095	0.11676	0.23629
dCTP	HMDB0000998	65091	C00458	4.1513	0.39622	0.026816	0.13018
Glutaric acid	HMDB0000661	743	C00489	-6.9318	0.25306	0.0055866	0.11015
Itaconic acid	HMDB0002092	811	C00490	1.3093	0.76376	0.23575	0.31468
ADP-glucose	HMDB0006557	16500	C00498	4.027	0.40605	0.028492	0.13018
Cyclic AMP	HMDB0000058	6076	C00575	4.438	0.37506	0.024022	0.13018
Phosphorylcholine	HMDB0001565	8691	C00588	4.0184	0.40675	0.02905	0.13018
N1-Acetylspermidine	HMDB0001276	496	C00612	-6.1318	0.28307	0.0083799	0.11215
N-Acetylglutamic acid	HMDB0001138	185	C00624	-3.1696	0.48714	0.049162	0.15187
2-Phospho-D-glyceric acid	HMDB0003391	439278	C00631	-1.536	0.724	0.17486	0.28218
Xanthylic acid	HMDB0001554	73323	C00655	-0.79133	0.84884	0.48045	0.50761
Glucose 6-phosphate	HMDB0001401	5958	C00668	-0.40019	0.89513	0.73631	0.62333
Glycerophosphocholine	HMDB0000086	71920	C00670	-5.5279	0.31058	0.012849	0.12401
Betaine	HMDB0000043	247	C00719	-5.4331	0.31536	0.013966	0.12517
Urocanic acid	HMDB0000301	736715	C00785	1.6163	0.71	0.1581	0.27939
Citramalic acid	HMDB0000426	441696	C00815	1.3981	0.74818	0.21061	0.30728
Glucaric acid	HMDB0000663	33037	C00818	1.954	0.65297	0.1095	0.23405
Nicotinic acid adenine dinucleotide	HMDB0001179	583440	C00857	-0.88154	0.83533	0.43687	0.48508
Pantothenic acid	HMDB0000210	6613	C00864	1.412	0.74575	0.20335	0.30017
Aminoadipic acid	HMDB0000510	469	C00956	-0.95888	0.82315	0.39162	0.44122
Phosphoserine	HMDB0000272	68841	C01005	-4.854	0.34777	0.018994	0.13018
4-Guanidinobutanoic acid	HMDB0003464	500	C01035	1.5629	0.7193	0.17151	0.28218
N-Acetyl-L-aspartic acid	HMDB0000812	65065	C01042	-5.8556	0.29506	0.010056	0.1147
D-2-Hydroxyglutaric acid	HMDB0000606	439391	C01087	-0.82141	0.84443	0.46536	0.50761
(R)-3-Hydroxybutyric acid	HMDB0000011	92135	C01089	-0.41257	0.89405	0.72905	0.62333
1-Methylhistidine	HMDB0000001	92105	C01152	-4.1359	0.39741	0.027933	0.13018
4-Hydroxyproline	HMDB0000725	5810	C01157	-6.1828	0.28096	0.0072626	0.11215
2,3-Diphosphoglyceric acid	HMDB0001294	186004	C01159	1.2583	0.77267	0.26089	0.33747
4-Trimethylammoniobutanoic acid	HMDB0001161	134	C01181	-7.0167	0.25023	0.0050279	0.11015
Allantoin	HMDB0000462	204	C01551	-1.1364	0.79369	0.31006	0.37407
Threonic acid	HMDB0000943	151152	C01620	-3.9247	0.41448	0.032402	0.13341
Pyroglutamic acid	HMDB0000267	7405	C01879	-1.1209	0.79633	0.31732	0.37825
Glycyl-glycine	HMDB0011733	11163	C02037	-1.1685	0.78821	0.29497	0.36644
Citraconic acid	HMDB0000634	643798	C02226	-1.9911	0.64693	0.10168	0.22906
L-Cystathionine	HMDB0000099	439258	C02291	-4.572	0.36586	0.022346	0.13018
L-Alpha-aminobutyric acid	HMDB0000452	80283	C02356	-4.3322	0.38263	0.02514	0.13018
L-Acetylcarnitine	HMDB0000201	7045767	C02571	-2.5382	0.56499	0.068156	0.1859
Pimelic acid	HMDB0000857	385	C02656	1.9908	0.64699	0.10223	0.22906
Dodecanoic acid	HMDB0000638	3893	C02679	-0.75593	0.85391	0.50168	0.52021
N-Acetylputrescine	HMDB0002064	122356	C02714	-1.0328	0.81111	0.35028	0.41074
Argininosuccinic acid	HMDB0000052	16950	C03406	-1.7889	0.6804	0.13631	0.26313
S-Lactoylglutathione	HMDB0001066	440018	C03451	-1.8831	0.66464	0.12123	0.24144
3-Hydroxymethylglutaric acid	HMDB0000355	1662	C03761	3.3786	0.46501	0.043575	0.14738
D-Sedoheptulose 7-phosphate	HMDB0001068	22833559	C05382	-2.6171	0.5543	0.065363	0.18225
Phenylacetylglycine	HMDB0000821	68144	C05598	1.4536	0.73843	0.19497	0.2979
Phosphonoacetate	HMDB0004110	546	C05682	-1.8271	0.67397	0.13017	0.25519
Caprylic acid	HMDB0000482	379	C06423	-0.53289	0.8821	0.64749	0.59327
Azelaic acid	HMDB0000784	2266	C08261	1.5332	0.72448	0.17542	0.28218
Heptanoic acid	HMDB0000666	8094	C17714	-0.40359	0.89483	0.73408	0.62333
