# Supplementary material for: NRF3 activates mTORC1 arginine-dependently for cancer cell viability
Source: iScience. 2023 Jan 25;26(2):106045. doi: 10.1016/j.isci.2023.106045 (PMC9932127; doi:10.1016/j.isci.2023.106045)
Supplement: Table S5. qPCR primer and siRNA oligonucleotide sequences used in this study, related to STAR Methods [file mmc6.xlsx]

## Sheet: Table S5
Table S5. qPCR primer and siRNA oligonucleotide sequences used in this study, related to STAR Methods
RT-qPCR
Target gene	Forward primer	Reverse primer
human NRF1	TGGAACAGCAGTGGCAAGATCTCA	GGCACTGTACAGGATTTCACTTGC
human NRF2	TACTCCCAGGTTGCCCACA	CATCTACAAACGGGAATGTCTGC
human NRF3	CTGACTGGGAGGCAGAAAAG	TCAGGCTGTGATGAAAGCAA
human SLC38A9	AGGCTACCTGGCTCGTGT	CCATGATCACTCCAGCTCCC
human RagA	CCTGGTGCACAAAATGGATCTG	AGGCTTTGTAGAGCGTCTCATC
human RagB	TTGAACCTGTGGGATTGTGGT	TTTCGGAAGATGTTGTCCCGT
human RagC	TTGCAGATGCTGGGCTAGAAA	TAGGTTTTCCAAGGTCGGCAG
human RagD	GGCTCTCGTTTGCTTTGTCAG	GCAGCCGATTCTGAACCTTTC
human SLC36A1	TCCAAGGCAGCATAACCCTC	ATCTCAGCCGGGACGTAGAA
human RAB5A	ACAGCTGGTCAAGAACGA	GACTTGCTTGCCTCTGAA
human RAB5B	TGGAGACTTCAGCCAAGA	TGTTCTGCTGGGACTGTT
human RAB5C	GGTGAAGGAGCTACAGAGG	ATGTCTCCATGAACAGCAA
human SLC7A1	CGAGTTTGGTGCTCGGGT	GCCCTCGCTACGCTTGAA
human DRP1	GCTCCAGGACGTCTTCAACA	TAGCACTGAGCTCTTTCCGC
human OPA1	ACGGCGTTTAGAGCAACAGA	CTATATTGGCCAGCGGCTCT
human MFN1	TCCGGAACTTGATCGAATAGCC	AGCTCTTCCCACTGCTTGTC
human MFN2	TCTCCCGGCCAAACATCTTC	ACCAGGAAGCTGGTACAACG
human β-actin	CCAACCGCGAGAAGAT	CCAGAGGCGTACAGGG
ChIP-qPCR
Target region	Forward primer	Reverse primer
human SLC38A9	GAGGGGTAGTAGAAGGAATGCAA	CTAGACGACGGAGGGAGCAT
human RagC	CTACTCGAGAGCAGCAGGGTAG	CATCTCCATAGCGGTGCTCT
human SLC36A1	AGTCCTCTCCCTTTTTAGCTGTC	CTATCTTCCCAGAAGCACATTCC
human SLC7A1	GACTTCAACTCTTCCAGCAACTC	CTCTCTGCACAAATCCAAGTCAC
siRNA
Target gene	Sense	Antisense
human NRF3 #1	GGAUCAAAGUGAUUCUGAUTT	AUCAGAAUCACUUUGAUCCAA
human NRF3 #2	GCAAAGAAGGAAACUCUUATT	UAAGAGUUUCCUUCUUUGCUU
human DDI2	GCCAAGUAGUGAUGCUUUATT	UAAAGCAUCACUACUUGGCTT
human SLC38A9	GUUUAUUGGGUGCUUAUGUTT	ACAUAAGCACCCAAUAAACTT
human RagC	GACAUGAUCGAUGUUGUAATT	UUACAACAUCGAUCAUGUCTT
human RAB5A	CAAUGUACCCGUAAUUUGUTT	ACAAAUUACGGGUACAUUGTT
human RAB5B	CUUACAACUGGCUCAUAUUTT	AAUAUGAGCCAGUUGUAAGTT
human RAB5C	CAAUGAACGUGAACGAAAUTT	AUUUCGUUCACGUUCAUUGTT
human SLC7A1	GCUUCAAUGAGUUUAAGGATT	UCCUUAAACUCAUUGAAGCTT
Control siRNA (siCtrl)	UUCUCCGAACGUGUCACGUTT	ACGUGACACGUUCGGAAATT
